# Supplementary material for: The influence of a quick educational video intervention on COVID-19-related knowledge in Ecuador
Source: PLoS One. 2023 Oct 5;18(10):e0291709. doi: 10.1371/journal.pone.0291709 (PMC10553301; doi:10.1371/journal.pone.0291709)
Supplement: S1 Dataset — (ZIP) [file pone.0291709.s001.zip]

Archive with 2 entries (2 files):
- Post-intervention_translated.dta
- Pre-intervention_translated.dta
